# Supplementary material for: Acute Effects of Ocrelizumab Infusion in Multiple Sclerosis Patients
Source: Int J Mol Sci. 2022 Nov 9;23(22):13759. doi: 10.3390/ijms232213759 (PMC9696175; doi:10.3390/ijms232213759)
Supplement: Supplementary file 1 [file ijms-23-13759-s001.zip]

Archive with 1 entries (1 files):
- ijms-1937007-supplementary.pdf
